# Supplementary material for: Big dynorphin is a neuroprotector scaffold against amyloid β-peptide aggregation and cell toxicity
Source: Comput Struct Biotechnol J. 2022 Oct 14;20:5672–9. doi: 10.1016/j.csbj.2022.10.014 (PMC9582793; doi:10.1016/j.csbj.2022.10.014)
Supplement: Supplementary data 1 — Fig. S1: 2D NMR experiments show concentration dependent Aβ40 peptide perturbations in the presence of BigDyn, Fig. S2: ThT fibrillation kinetics of dynorphin peptides. Fig. S3: Isolation of monomeric Aβ40 and characterization of the ThT aggregation kinetics in the presence of BigDyn. Table S1: Aβ40-BigDyn residue-residue contact list below 5Å cut-off distance derived from the 200 ns molecular dynamics simulations. [file mmc1.zip]

Archive with 4 entries (4 files):
- SI_v1.docx
- __MACOSX/._SI_v1.docx
- TableS1.xls
- __MACOSX/._TableS1.xls
