# Supplementary material for: Big dynorphin is a neuroprotector scaffold against amyloid β-peptide aggregation and cell toxicity
Source: Comput Struct Biotechnol J. 2022 Oct 14;20:5672–9. doi: 10.1016/j.csbj.2022.10.014 (PMC9582793; doi:10.1016/j.csbj.2022.10.014)
Supplement: Supplementary data 1 — Fig. S1: 2D NMR experiments show concentration dependent Aβ40 peptide perturbations in the presence of BigDyn, Fig. S2: ThT fibrillation kinetics of dynorphin peptides. Fig. S3: Isolation of monomeric Aβ40 and characterization of the ThT aggregation kinetics in the presence of BigDyn. Table S1: Aβ40-BigDyn residue-residue contact list below 5Å cut-off distance derived from the 200 ns molecular dynamics simulations. [file mmc1.zip › TableS1.xls]

## Sheet: AB40_BD_residue_contact_time_SI
Ab40:BigDyn	Contact_time |-| Total % time in contact: 88.75057630244352 %	Ab40:BigDyn	Contact_time |-| Total % time in contact: 90.45643153526972 %	Ab40:BigDyn	Contact_time |-| Total % time in contact: 100.0 %
PROA_22:PROB_5	0.77	PROC_4:PROD_9	0.49	PROE_22:PROF_19	0.97
PROA_22:PROB_20	0.55	PROC_3:PROD_9	0.45	PROE_22:PROF_21	0.95
PROA_12:PROB_19	0.5	PROC_5:PROD_6	0.42	PROE_22:PROF_20	0.93
PROA_26:PROB_5	0.49	PROC_3:PROD_19	0.41	PROE_18:PROF_25	0.9
PROA_4:PROB_19	0.31	PROC_20:PROD_2	0.34	PROE_18:PROF_21	0.9
PROA_12:PROB_21	0.31	PROC_20:PROD_1	0.34	PROE_22:PROF_18	0.89
PROA_3:PROB_18	0.24	PROC_23:PROD_1	0.25	PROE_18:PROF_22	0.88
PROA_22:PROB_9	0.24	PROC_3:PROD_10	0.21	PROE_22:PROF_22	0.82
PROA_7:PROB_19	0.23	PROC_4:PROD_19	0.16	PROE_19:PROF_19	0.81
PROA_23:PROB_5	0.21	PROC_4:PROD_5	0.15	PROE_26:PROF_9	0.61
PROA_4:PROB_22	0.2	PROC_19:PROD_1	0.11	PROE_19:PROF_21	0.57
PROA_4:PROB_18	0.19	PROC_19:PROD_2	0.11	PROE_26:PROF_16	0.46
PROA_1:PROB_18	0.19	PROC_4:PROD_17	0.1	PROE_15:PROF_25	0.42
PROA_4:PROB_26	0.18	PROC_4:PROD_6	0.1	PROE_26:PROF_17	0.26
PROA_3:PROB_19	0.17	PROC_5:PROD_9	0.09	PROE_18:PROF_19	0.22
PROA_2:PROB_18	0.17	PROC_2:PROD_19	0.09	PROE_22:PROF_17	0.14
PROA_4:PROB_25	0.16	PROC_3:PROD_17	0.09	PROE_23:PROF_17	0.13
PROA_12:PROB_20	0.15	PROC_2:PROD_17	0.08	PROE_26:PROF_18	0.12
PROA_12:PROB_22	0.14	PROC_3:PROD_20	0.08	PROE_23:PROF_19	0.11
PROA_3:PROB_17	0.14	PROC_5:PROD_17	0.08	PROE_27:PROF_16	0.1
PROA_4:PROB_21	0.13	PROC_19:PROD_6	0.08	PROE_22:PROF_9	0.09
PROA_4:PROB_17	0.12	PROC_1:PROD_9	0.08	PROE_15:PROF_19	0.08
PROA_3:PROB_26	0.12	PROC_19:PROD_4	0.08	PROE_23:PROF_16	0.07
PROA_1:PROB_25	0.11	PROC_22:PROD_6	0.08	PROE_27:PROF_17	0.07
PROA_8:PROB_25	0.1	PROC_5:PROD_5	0.08	PROE_18:PROF_20	0.06
PROA_1:PROB_26	0.09	PROC_1:PROD_19	0.07	PROE_15:PROF_22	0.06
PROA_2:PROB_26	0.09	PROC_23:PROD_6	0.07	PROE_26:PROF_19	0.05
PROA_12:PROB_25	0.09	PROC_19:PROD_5	0.07	PROE_26:PROF_20	0.04
PROA_26:PROB_25	0.09	PROC_3:PROD_18	0.07	PROE_19:PROF_17	0.04
PROA_22:PROB_21	0.08	PROC_4:PROD_1	0.07	PROE_15:PROF_21	0.04
PROA_23:PROB_25	0.08	PROC_22:PROD_1	0.07	PROE_4:PROF_25	0.04
PROA_3:PROB_25	0.08	PROC_26:PROD_6	0.07	PROE_1:PROF_25	0.03
PROA_22:PROB_25	0.08	PROC_3:PROD_5	0.07	PROE_19:PROF_22	0.03
PROA_2:PROB_25	0.08	PROC_19:PROD_3	0.06	PROE_3:PROF_25	0.02
PROA_4:PROB_23	0.06	PROC_4:PROD_18	0.06	PROE_1:PROF_19	0.02
PROA_5:PROB_19	0.06	PROC_22:PROD_2	0.06	PROE_2:PROF_25	0.02
PROA_3:PROB_22	0.06	PROC_3:PROD_21	0.06	PROE_4:PROF_19	0.01
PROA_1:PROB_19	0.06	PROC_2:PROD_18	0.05	PROE_4:PROF_22	0.01
PROA_4:PROB_20	0.06	PROC_1:PROD_17	0.05	PROE_1:PROF_17	0.01
PROA_19:PROB_25	0.06	PROC_2:PROD_9	0.05	PROE_1:PROF_9	0.01
PROA_5:PROB_26	0.05	PROC_11:PROD_4	0.05	PROE_19:PROF_5	0.01
PROA_2:PROB_19	0.05	PROC_16:PROD_4	0.05	PROE_19:PROF_6	0.01
PROA_2:PROB_21	0.05	PROC_27:PROD_1	0.05	PROE_19:PROF_2	0.01
PROA_2:PROB_17	0.05	PROC_3:PROD_6	0.05	PROE_22:PROF_5	0.01
PROA_11:PROB_19	0.05	PROC_20:PROD_6	0.04	PROE_1:PROF_21	0.01
PROA_5:PROB_25	0.04	PROC_1:PROD_18	0.04	PROE_1:PROF_22	0.01
PROA_3:PROB_21	0.04	PROC_4:PROD_2	0.04	PROE_3:PROF_21	0.01
PROA_4:PROB_16	0.03	PROC_18:PROD_1	0.04	PROE_22:PROF_6	0.01
PROA_27:PROB_5	0.03	PROC_11:PROD_19	0.03	PROE_18:PROF_6	0.01
PROA_9:PROB_19	0.03	PROC_23:PROD_2	0.03	PROE_1:PROF_20	0.01
PROA_1:PROB_17	0.03	PROC_3:PROD_25	0.03	PROE_3:PROF_22	0.01
PROA_19:PROB_19	0.03	PROC_3:PROD_1	0.03	PROE_19:PROF_20	0.01
PROA_7:PROB_25	0.03	PROC_20:PROD_4	0.02	PROE_2:PROF_19	0.01
PROA_7:PROB_17	0.03	PROC_16:PROD_5	0.02	PROE_4:PROF_21	0.01
PROA_5:PROB_17	0.03	PROC_3:PROD_22	0.02	PROE_2:PROF_21	0.01
PROA_5:PROB_18	0.03	PROC_16:PROD_19	0.02	PROE_2:PROF_17	0.01
PROA_1:PROB_16	0.02	PROC_23:PROD_9	0.02	PROE_19:PROF_1	0.01
PROA_12:PROB_9	0.02	PROC_3:PROD_4	0.02	PROE_1:PROF_5	0.01
PROA_1:PROB_21	0.02	PROC_4:PROD_20	0.02	PROE_3:PROF_19	0.01
PROA_2:PROB_16	0.02	PROC_11:PROD_5	0.01	PROE_1:PROF_16	0.01
PROA_23:PROB_19	0.02	PROC_4:PROD_10	0.01	PROE_26:PROF_21	0.01
PROA_1:PROB_22	0.02	PROC_11:PROD_3	0.01	PROE_22:PROF_10	0
PROA_27:PROB_25	0.02	PROC_19:PROD_25	0.01	PROE_22:PROF_16	0
PROA_22:PROB_19	0.02	PROC_1:PROD_10	0.01	PROE_23:PROF_9	0
PROA_2:PROB_22	0.02	PROC_3:PROD_2	0.01	PROE_5:PROF_25	0
PROA_12:PROB_26	0.02	PROC_11:PROD_2	0.01	PROE_22:PROF_25	0
PROA_3:PROB_16	0.02	PROC_20:PROD_3	0.01	PROE_18:PROF_23	0
PROA_3:PROB_20	0.01	PROC_16:PROD_20	0.01	PROE_19:PROF_3	0
PROA_22:PROB_26	0.01	PROC_15:PROD_25	0.01	PROE_26:PROF_10	0
PROA_8:PROB_19	0.01	PROC_1:PROD_1	0.01	PROE_19:PROF_9	0
PROA_3:PROB_23	0.01	PROC_27:PROD_6	0.01	PROE_2:PROF_22	0
PROA_26:PROB_9	0.01	PROC_11:PROD_25	0.01	PROE_15:PROF_2	0
PROA_22:PROB_22	0.01	PROC_16:PROD_21	0.01	PROE_19:PROF_16	0
PROA_1:PROB_5	0.01	PROC_18:PROD_6	0.01	PROE_3:PROF_20	0
PROA_19:PROB_5	0.01	PROC_1:PROD_5	0.01	PROE_3:PROF_5	0
PROA_9:PROB_25	0.01	PROC_1:PROD_6	0.01	PROE_2:PROF_5	0
PROA_7:PROB_26	0.01	PROC_1:PROD_20	0.01	PROE_2:PROF_20	0
PROA_23:PROB_22	0.01	PROC_15:PROD_4	0.01	PROE_18:PROF_2	0
PROA_19:PROB_9	0.01	PROC_27:PROD_2	0.01	PROE_23:PROF_5	0
PROA_19:PROB_22	0.01	PROC_2:PROD_20	0.01	PROE_15:PROF_6	0
PROA_12:PROB_23	0.01	PROC_2:PROD_1	0.01	PROE_15:PROF_5	0
PROA_5:PROB_21	0.01	PROC_11:PROD_9	0.01	PROE_2:PROF_9	0
PROA_7:PROB_18	0.01	PROC_20:PROD_9	0.01	PROE_4:PROF_17	0
PROA_26:PROB_26	0.01	PROC_18:PROD_2	0	PROE_3:PROF_9	0
PROA_5:PROB_5	0.01	PROC_22:PROD_3	0	PROE_15:PROF_1	0
PROA_5:PROB_22	0.01	PROC_4:PROD_25	0	PROE_3:PROF_23	0
PROA_3:PROB_5	0.01	PROC_15:PROD_2	0	PROE_23:PROF_18	0
PROA_4:PROB_9	0	PROC_15:PROD_5	0	PROE_16:PROF_19	0
PROA_1:PROB_9	0	PROC_4:PROD_3	0	PROE_4:PROF_20	0
PROA_11:PROB_18	0	PROC_11:PROD_23	0	PROE_4:PROF_23	0
PROA_23:PROB_26	0	PROC_16:PROD_25	0	PROE_5:PROF_18	0
PROA_8:PROB_26	0	PROC_15:PROD_1	0	PROE_4:PROF_18	0
PROA_4:PROB_5	0	PROC_20:PROD_5	0	PROE_3:PROF_17	0
PROA_11:PROB_21	0	PROC_5:PROD_1	0	PROE_19:PROF_4	0
PROA_19:PROB_18	0	PROC_2:PROD_6	0	PROE_22:PROF_2	0
PROA_11:PROB_17	0	PROC_2:PROD_5	0	PROE_27:PROF_19	0
PROA_8:PROB_22	0	PROC_16:PROD_6	0	PROE_22:PROF_1	0
PROA_9:PROB_17	0	PROC_27:PROD_3	0	PROE_15:PROF_3	0
PROA_16:PROB_20	0	PROC_15:PROD_6	0	PROE_5:PROF_22	0
PROA_16:PROB_19	0	PROC_26:PROD_10	0	PROE_5:PROF_19	0
PROA_19:PROB_26	0	PROC_27:PROD_9	0	PROE_11:PROF_4	0
PROA_8:PROB_17	0	PROC_22:PROD_5	0	PROE_5:PROF_17	0
PROA_7:PROB_22	0	PROC_1:PROD_2	0	PROE_1:PROF_18	0
PROA_5:PROB_20	0	PROC_3:PROD_23	0	PROE_16:PROF_25	0
PROA_26:PROB_21	0	PROC_5:PROD_19	0	PROE_16:PROF_5	0
PROA_2:PROB_5	0	PROC_16:PROD_9	0	PROE_18:PROF_5	0
PROA_26:PROB_22	0	PROC_4:PROD_22	0	PROE_27:PROF_9	0
PROA_23:PROB_21	0	PROC_4:PROD_21	0	PROE_18:PROF_3	0
PROA_5:PROB_9	0	PROC_11:PROD_1	0	PROE_18:PROF_1	0
PROA_12:PROB_18	0	PROC_3:PROD_3	0	PROE_3:PROF_4	0
PROA_2:PROB_20	0	PROC_23:PROD_3	0	PROE_3:PROF_18	0
PROA_19:PROB_20	0	PROC_15:PROD_3	0	PROE_11:PROF_25	0
PROA_1:PROB_23	0	PROC_16:PROD_22	0
PROA_16:PROB_17	0	PROC_1:PROD_25	0
PROA_11:PROB_25	0	PROC_2:PROD_25	0
PROA_16:PROB_9	0	PROC_23:PROD_10	0
PROA_3:PROB_9	0	PROC_22:PROD_9	0
PROA_11:PROB_20	0	PROC_23:PROD_4	0
PROA_1:PROB_20	0	PROC_23:PROD_5	0
PROA_11:PROB_16	0	PROC_26:PROD_9	0
PROA_7:PROB_20	0	PROC_24:PROD_9	0
PROA_5:PROB_16	0	PROC_26:PROD_5	0
PROA_16:PROB_21	0	PROC_19:PROD_9	0
PROA_11:PROB_22	0	PROC_16:PROD_3	0
PROA_9:PROB_26	0	PROC_16:PROD_2	0
		PROC_16:PROD_1	0
		PROC_27:PROD_4	0
		PROC_11:PROD_6	0
		PROC_1:PROD_4	0
